# Supplementary material for: Maternal high fat diet during pregnancy and lactation alters hepatic expression of insulin like growth factor-2 and key microRNAs in the adult offspring
Source: BMC Genomics. 2009 Oct 16;10:478. doi: 10.1186/1471-2164-10-478 (PMC2770530; doi:10.1186/1471-2164-10-478)
Supplement: Additional file 1 — Table S1. Hepatic miRNA expression profile in adult mice. The data set provided analysed data obtained from microarray on either HF/C or C/C using pooled total RNA samples. [file 1471-2164-10-478-S1.XLS]

## Sheet: warwick_rep_vsn
	C/C	HF/C	ln (Fold Change)	Fold Change
	Ln	Ln	(HF/C-C/C)	HF/C vs C/C
mmu-miR-483*_PM	12.8116	11.217	-1.59461	0.202988
mmu-miR-494_PM	12.6073	11.3247	-1.28262	0.27731
mmu-miR-30c-2*_PM	11.1129	9.92625	-1.18666	0.30524
mmu-miR-22_PM	11.7787	10.6988	-1.07989	0.339634
mmu-miR-1224_PM	11.1448	10.0958	-1.04897	0.3503
mmu-miR-16_PM	11.6049	10.669	-0.935826	0.392262
mmu-miR-762_PM	11.2422	10.4004	-0.841838	0.430918
mmu-miR-126-3p_PM	10.6423	9.90449	-0.73778	0.478174
mmu-miR-145_PM	10.2438	9.60516	-0.638656	0.528002
mmu-miR-194_PM	11.4315	10.8161	-0.615364	0.540444
mmu-miR-29a_PM	10.309	9.70082	-0.608188	0.544336
mmu-miR-192_PM	11.2943	10.7114	-0.582858	0.558301
mmu-miR-185_PM	10.2081	9.64068	-0.567395	0.567001
mmu-miR-294*_PM	9.76436	9.22702	-0.537346	0.584297
mmu-miR-216b_PM	9.69146	9.15515	-0.536311	0.584902
mmu-miR-122_PM	12.691	12.17	-0.520971	0.593944
mmu-miR-26a_PM	11.4638	10.9706	-0.493178	0.610682
mmu-miR-711_PM	10.159	9.68389	-0.475115	0.621814
mmu-miR-302a*_PM	9.70292	9.27301	-0.429903	0.650572
mmu-let-7c_PM	11.5957	11.1753	-0.420432	0.656763
mmu-miR-323-5p_PM	9.76436	9.35014	-0.414221	0.660855
mmu-miR-804_PM	9.89498	9.48328	-0.411703	0.662521
mmu-miR-410_PM	9.80214	9.39243	-0.409713	0.663841
mmu-miR-701_PM	9.6972	9.31759	-0.379609	0.684129
mmu-miR-22*_PM	9.5902	9.21528	-0.374918	0.687346
mmu-miR-148a_PM	10.1296	9.75854	-0.371046	0.690012
mmu-miR-669a_PM	9.83376	9.46358	-0.370179	0.690611
mmu-miR-877_PM	10.0421	9.68389	-0.358186	0.698943
mmu-miR-493_PM	9.94409	9.59614	-0.347946	0.706137
mmu-miR-338-5p_PM	9.66241	9.31759	-0.344818	0.708349
mmu-let-7a_PM	11.0129	10.669	-0.343833	0.709047
mmu-miR-29a*_PM	9.67991	9.33937	-0.340536	0.711389
mmu-miR-191_PM	10.3857	10.0569	-0.328776	0.719804
mmu-miR-875-5p_PM	9.79145	9.46358	-0.32787	0.720457
mmu-miR-363_PM	9.50112	9.1795	-0.32162	0.724974
mmu-miR-15a*_PM	9.71994	9.40281	-0.317124	0.72824
mmu-miR-30a_PM	10.232	9.91903	-0.312971	0.731271
mmu-miR-148b_PM	9.53998	9.23865	-0.301321	0.73984
mmu-miR-142-5p_PM	9.65062	9.35014	-0.300481	0.740462
mmu-miR-491_PM	9.79145	9.49303	-0.29842	0.74199
mmu-miR-466a-3p_PM	9.44764	9.15515	-0.292491	0.746402
mmu-let-7g_PM	10.2161	9.92625	-0.28985	0.748376
mmu-miR-367_PM	9.35626	9.06651	-0.28975	0.74845
mmu-miR-686_PM	9.73117	9.44361	-0.287565	0.750088
mmu-miR-324-5p_PM	9.87992	9.59614	-0.283774	0.752937
mmu-miR-21_PM	10.033	9.75043	-0.28259	0.753829
mmu-miR-33*_PM	9.83896	9.55949	-0.279466	0.756187
mmu-miR-99b_PM	9.79145	9.51233	-0.279116	0.756453
mmu-miR-741_PM	9.67991	9.40281	-0.277096	0.757981
mmu-miR-674_PM	9.61467	9.33937	-0.275302	0.759343
mmu-miR-143_PM	10.6333	10.3583	-0.274988	0.759581
mmu-miR-547_PM	9.5902	9.31759	-0.272612	0.761388
mmu-let-7b_PM	11.3354	11.0652	-0.270174	0.763246
mmu-miR-805_PM	10.4449	10.1767	-0.268196	0.764758
mmu-miR-7b_PM	9.6972	9.43352	-0.263684	0.768216
mmu-miR-710_PM	9.81276	9.55018	-0.262574	0.76907
mmu-miR-425_PM	9.63276	9.37144	-0.261319	0.770035
mmu-miR-382_PM	9.66241	9.40281	-0.259596	0.771363
mmu-miR-20b_PM	9.56531	9.30657	-0.258733	0.772029
mmu-miR-705_PM	10.5501	10.2929	-0.25726	0.773167
mmu-miR-222_PM	9.53998	9.28429	-0.255688	0.774384
mmu-miR-190_PM	9.65653	9.40281	-0.253715	0.775913
mmu-miR-181a-1*_PM	9.6972	9.44361	-0.253593	0.776008
mmu-miR-1_PM	9.69146	9.44361	-0.247852	0.780475
mmu-miR-325_PM	9.74786	9.50271	-0.245148	0.782588
mmu-miR-378_PM	10.0821	9.83719	-0.244918	0.782768
mmu-miR-666-3p_PM	9.54635	9.30657	-0.239776	0.786804
mmu-miR-455_PM	9.70292	9.46358	-0.239338	0.787149
mmu-miR-302b*_PM	9.6086	9.37144	-0.237154	0.78887
mmu-miR-325*_PM	9.63874	9.40281	-0.235927	0.789839
mmu-miR-30b_PM	9.74786	9.51233	-0.235528	0.790153
mmu-let-7d_PM	11.4263	11.1933	-0.232994	0.792158
mmu-miR-208b_PM	9.6857	9.45363	-0.232068	0.792892
mmu-miR-374*_PM	9.55902	9.32852	-0.230494	0.794142
mmu-miR-380-3p_PM	9.6741	9.44361	-0.230492	0.794143
mmu-miR-295_PM	9.50112	9.27301	-0.22811	0.796037
mmu-miR-29c_PM	9.75888	9.53138	-0.2275	0.796523
mmu-miR-27a*_PM	9.6086	9.38197	-0.226621	0.797223
mmu-miR-322*_PM	9.63874	9.41312	-0.225619	0.798022
mmu-let-7i_PM	9.92465	9.70082	-0.223831	0.79945
mmu-miR-299_PM	9.84931	9.63188	-0.217425	0.804588
mmu-miR-335-5p_PM	9.70861	9.49303	-0.215583	0.806071
mmu-miR-130b_PM	9.62676	9.41312	-0.213637	0.807641
mmu-miR-653_PM	9.72556	9.51233	-0.213231	0.80797
mmu-miR-449b_PM	9.57157	9.36083	-0.210741	0.809984
mmu-miR-130b*_PM	9.73117	9.52189	-0.209281	0.811167
mmu-miR-10a_PM	9.69146	9.48328	-0.208179	0.812061
mmu-miR-466b-3-3p_PM	9.69146	9.48328	-0.208179	0.812061
mmu-miR-23b_PM	10.1837	9.97576	-0.207986	0.812218
mmu-miR-764-5p_PM	9.65062	9.44361	-0.207015	0.813007
mmu-miR-883a-5p_PM	9.43395	9.22702	-0.206935	0.813073
mmu-miR-691_PM	10.2633	10.0569	-0.206413	0.813497
mmu-miR-106b_PM	9.85446	9.64943	-0.205028	0.814625
mmu-let-7f_PM	10.159	9.95475	-0.204254	0.815255
mmu-miR-495_PM	9.57157	9.37144	-0.200131	0.818624
mmu-miR-297b-5p_PM	9.75888	9.55949	-0.199389	0.819231
mmu-miR-138_PM	9.63276	9.43352	-0.199244	0.81935
mmu-miR-201_PM	9.71994	9.52189	-0.198046	0.820332
mmu-miR-30d_PM	10.3127	10.1149	-0.197881	0.820467
mmu-miR-451_PM	9.74786	9.55018	-0.197677	0.820635
mmu-miR-136*_PM	9.65062	9.45363	-0.196994	0.821195
mmu-miR-10b*_PM	9.70861	9.51233	-0.196279	0.821783
mmu-miR-186_PM	9.73676	9.54081	-0.195942	0.82206
mmu-miR-293*_PM	9.79145	9.59614	-0.195306	0.822583
mmu-miR-464_PM	9.63874	9.44361	-0.195132	0.822726
mmu-miR-133a*_PM	9.53357	9.33937	-0.1942	0.823493
mmu-miR-882_PM	9.56531	9.37144	-0.193866	0.823768
mmu-miR-421_PM	9.50767	9.31759	-0.190082	0.826891
mmu-miR-376b*_PM	9.4612	9.27301	-0.188183	0.828463
mmu-miR-423-5p_PM	10.2241	10.037	-0.187044	0.829407
mmu-miR-489_PM	9.65653	9.47346	-0.183064	0.832715
mmu-miR-30e*_PM	9.75888	9.57794	-0.180948	0.834479
mmu-miR-24_PM	10.1837	10.0033	-0.180436	0.834906
mmu-miR-130a_PM	10.4103	10.2301	-0.180218	0.835088
mmu-miR-362-3p_PM	9.60249	9.42335	-0.179137	0.835992
mmu-miR-374_PM	9.52714	9.35014	-0.177	0.83778
mmu-miR-668_PM	9.56531	9.39243	-0.172877	0.841241
mmu-miR-129-5p_PM	9.70292	9.53138	-0.171534	0.842372
mmu-let-7d*_PM	9.6741	9.50271	-0.171385	0.842497
mmu-miR-23a_PM	9.95371	9.78259	-0.171122	0.842718
mmu-miR-671-5p_PM	9.80214	9.63188	-0.170259	0.843447
mmu-miR-511_PM	9.69146	9.52189	-0.169569	0.844029
mmu-miR-100_PM	9.84414	9.67535	-0.168793	0.844683
mmu-miR-429_PM	9.50767	9.33937	-0.1683	0.8451
mmu-miR-335-3p_PM	9.70861	9.54081	-0.167798	0.845525
mmu-miR-221_PM	9.85958	9.69238	-0.167207	0.846024
mmu-miR-330*_PM	9.57781	9.41312	-0.164689	0.848157
mmu-miR-450a-3p_PM	9.65653	9.49303	-0.163498	0.849169
mmu-miR-770-5p_PM	9.81276	9.64943	-0.16333	0.849311
mmu-miR-539_PM	9.59636	9.43352	-0.162844	0.849724
mmu-miR-717_PM	9.56531	9.40281	-0.162495	0.85002
mmu-miR-181a-2*_PM	9.43395	9.27301	-0.160937	0.851345
mmu-miR-490_PM	9.69146	9.53138	-0.160075	0.85208
mmu-miR-101b_PM	9.90989	9.75043	-0.159456	0.852608
mmu-miR-875-3p_PM	9.45443	9.29547	-0.158959	0.853031
mmu-miR-708_PM	9.55902	9.40281	-0.156204	0.855385
mmu-miR-501-5p_PM	9.76982	9.61412	-0.155696	0.85582
mmu-miR-24-2*_PM	9.59636	9.44361	-0.152752	0.858342
mmu-miR-382*_PM	9.59636	9.44361	-0.152752	0.858342
mmu-miR-27a_PM	9.88496	9.73408	-0.150873	0.859957
mmu-miR-27b_PM	9.89997	9.75043	-0.149534	0.861109
mmu-miR-411*_PM	9.60249	9.45363	-0.148863	0.861688
mmu-miR-147_PM	9.78068	9.63188	-0.148791	0.861749
mmu-miR-301b_PM	9.6972	9.55018	-0.147014	0.863281
mmu-miR-214*_PM	9.51419	9.37144	-0.14275	0.866971
mmu-miR-544_PM	9.39209	9.2502	-0.141895	0.867712
mmu-miR-590-5p_PM	9.81276	9.67535	-0.137408	0.871614
mmu-miR-140_PM	9.53998	9.40281	-0.137163	0.871828
mmu-miR-294_PM	9.45443	9.31759	-0.136843	0.872107
mmu-miR-293_PM	9.59636	9.46358	-0.13278	0.875658
mmu-miR-292-5p_PM	9.51419	9.38197	-0.132217	0.876151
mmu-miR-15b*_PM	9.53357	9.40281	-0.13076	0.877428
mmu-miR-135a_PM	9.53998	9.41312	-0.126856	0.88086
mmu-miR-302b_PM	9.55902	9.43352	-0.1255	0.882055
mmu-let-7e_PM	10.0511	9.92625	-0.124822	0.882654
mmu-miR-872_PM	9.44081	9.31759	-0.123221	0.884068
mmu-miR-190b_PM	9.64469	9.52189	-0.122802	0.884439
mmu-miR-152_PM	9.99624	9.87497	-0.121274	0.885791
mmu-miR-31*_PM	9.58402	9.46358	-0.120439	0.886531
mmu-miR-7a_PM	9.85446	9.73408	-0.120372	0.88659
mmu-miR-31_PM	10.5438	10.4261	-0.117702	0.888961
mmu-miR-466d-3p_PM	9.65653	9.54081	-0.115712	0.890732
mmu-miR-103_PM	10.0193	9.90449	-0.114847	0.891502
mmu-miR-139-5p_PM	9.66241	9.55018	-0.112223	0.893845
mmu-miR-181c_PM	9.51419	9.40281	-0.111379	0.8946
mmu-miR-218-1*_PM	9.63276	9.52189	-0.11087	0.895055
mmu-miR-199a-3p_PM	9.53357	9.42335	-0.110219	0.895638
mmu-miR-470_PM	9.53357	9.42335	-0.110219	0.895638
mmu-miR-199b_PM	9.71429	9.60516	-0.109123	0.89662
mmu-miR-598_PM	9.77526	9.66676	-0.108496	0.897182
mmu-miR-345-3p_PM	9.52068	9.41312	-0.107561	0.898022
mmu-miR-351_PM	9.55902	9.45363	-0.105388	0.899975
mmu-miR-297a*_PM	9.45443	9.35014	-0.104292	0.900962
mmu-miR-124*_PM	9.59636	9.49303	-0.10333	0.90183
mmu-miR-184_PM	9.67991	9.57794	-0.101973	0.903054
mmu-miR-376c*_PM	9.74232	9.64068	-0.101637	0.903358
mmu-miR-678_PM	9.66827	9.56874	-0.0995206	0.905271
mmu-miR-543_PM	9.5527	9.45363	-0.0990695	0.90568
mmu-miR-350_PM	9.74786	9.64943	-0.0984337	0.906256
mmu-miR-709_PM	14.1427	14.0457	-0.0970058	0.907551
mmu-miR-468_PM	9.6086	9.51233	-0.0962612	0.908227
mmu-miR-466f-3p_PM	9.73676	9.64068	-0.0960733	0.908397
mmu-miR-137_PM	9.41317	9.31759	-0.0955839	0.908842
mmu-miR-466a-5p_PM	9.55902	9.46358	-0.0954366	0.908976
mmu-miR-18a_PM	9.75338	9.65812	-0.0952621	0.909135
mmu-miR-193_PM	9.50767	9.41312	-0.0945528	0.90978
mmu-miR-200b_PM	9.50767	9.41312	-0.0945528	0.90978
mmu-miR-186*_PM	9.57781	9.48328	-0.094529	0.909801
mmu-miR-505_PM	9.63276	9.54081	-0.0919452	0.912155
mmu-miR-712_PM	9.63874	9.55018	-0.0885536	0.915254
mmu-miR-19b_PM	9.6086	9.52189	-0.0867049	0.916948
mmu-miR-125b*_PM	9.62676	9.54081	-0.0859418	0.917648
mmu-miR-465c-5p_PM	9.67991	9.59614	-0.0837649	0.919647
mmu-miR-881*_PM	9.54635	9.46358	-0.0827709	0.920562
mmu-miR-146b*_PM	9.6741	9.59614	-0.0779549	0.925006
mmu-miR-467e_PM	9.6086	9.53138	-0.0772115	0.925694
mmu-miR-764-3p_PM	9.44764	9.37144	-0.0761974	0.926633
mmu-miR-30b*_PM	9.59636	9.52189	-0.074469	0.928236
mmu-miR-339-3p_PM	9.71429	9.64068	-0.0736022	0.929041
mmu-miR-465a-5p_PM	9.75338	9.68389	-0.0694942	0.932865
mmu-miR-125b-3p_PM	9.87486	9.80625	-0.0686153	0.933686
mmu-miR-801_PM	9.6086	9.54081	-0.0677802	0.934466
mmu-miR-296-3p_PM	9.86469	9.7984	-0.0662908	0.935859
mmu-miR-128_PM	9.55902	9.49303	-0.0659866	0.936143
mmu-miR-698_PM	9.83896	9.77462	-0.0643418	0.937684
mmu-miR-208a_PM	9.52714	9.46358	-0.0635615	0.938416
mmu-miR-540-5p_PM	9.65062	9.58707	-0.0635535	0.938424
mmu-miR-146b_PM	9.66827	9.60516	-0.0631028	0.938847
mmu-miR-488_PM	9.54635	9.48328	-0.063071	0.938877
mmu-miR-450b-3p_PM	9.60249	9.54081	-0.0616752	0.940188
mmu-miR-467d_PM	9.62073	9.55949	-0.0612336	0.940603
mmu-miR-16*_PM	9.63874	9.57794	-0.0608031	0.941009
mmu-miR-7a*_PM	9.63874	9.57794	-0.0608031	0.941009
mmu-miR-297b-3p_PM	9.51419	9.45363	-0.0605634	0.941234
mmu-miR-195_PM	9.91974	9.85998	-0.059766	0.941985
mmu-miR-449a_PM	9.57157	9.51233	-0.0592375	0.942483
mmu-miR-320_PM	9.83376	9.77462	-0.0591394	0.942575
mmu-miR-466e-5p_PM	9.53998	9.48328	-0.0566962	0.944881
mmu-miR-362-5p_PM	9.59636	9.54081	-0.0555442	0.94597
mmu-miR-181b_PM	9.63276	9.57794	-0.0548246	0.946651
mmu-miR-425*_PM	9.48794	9.43352	-0.0544215	0.947033
mmu-miR-466b-3p_PM	9.50767	9.45363	-0.0540446	0.94739
mmu-miR-381_PM	9.6857	9.63188	-0.0538105	0.947612
mmu-miR-224_PM	9.3707	9.31759	-0.0531098	0.948276
mmu-miR-125a-3p_PM	9.73676	9.68389	-0.0528676	0.948506
mmu-miR-679_PM	9.73676	9.68389	-0.0528676	0.948506
mmu-miR-453_PM	9.58402	9.53138	-0.0526349	0.948726
mmu-miR-199a-5p_PM	9.60249	9.55018	-0.0523051	0.949039
mmu-miR-412_PM	9.64469	9.59614	-0.0485488	0.952611
mmu-miR-582-3p_PM	9.44081	9.39243	-0.0483804	0.952771
mmu-miR-149_PM	9.53998	9.49303	-0.0469462	0.954139
mmu-miR-688_PM	9.65062	9.60516	-0.0454595	0.955558
mmu-miR-181d_PM	9.42706	9.38197	-0.0450848	0.955916
mmu-miR-761_PM	9.96327	9.91903	-0.0442411	0.956723
mmu-miR-18b_PM	9.75338	9.7092	-0.0441786	0.956783
mmu-miR-383_PM	9.54635	9.50271	-0.0436364	0.957302
mmu-miR-25_PM	9.56531	9.52189	-0.0434171	0.957512
mmu-miR-17*_PM	9.6741	9.63188	-0.0422139	0.958665
mmu-miR-450b-5p_PM	9.6741	9.63188	-0.0422139	0.958665
mmu-miR-302c_PM	9.70861	9.66676	-0.0418509	0.959013
mmu-miR-876-3p_PM	9.70861	9.66676	-0.0418509	0.959013
mmu-miR-883b-5p_PM	9.6086	9.56874	-0.0398506	0.960933
mmu-miR-107_PM	10.0689	10.0303	-0.0385422	0.962191
mmu-miR-450a-5p_PM	9.63276	9.59614	-0.0366164	0.964046
mmu-miR-467b*_PM	9.70292	9.66676	-0.0361556	0.96449
mmu-miR-154*_PM	9.56531	9.53138	-0.0339238	0.966645
mmu-miR-133a_PM	9.58402	9.55018	-0.0338335	0.966732
mmu-miR-323-3p_PM	9.62073	9.58707	-0.0336599	0.9669
mmu-miR-34c_PM	9.8233	9.79052	-0.0327776	0.967754
mmu-miR-200c_PM	9.51419	9.48328	-0.0309116	0.969561
mmu-miR-140*_PM	9.71429	9.68389	-0.0303965	0.970061
mmu-miR-467e*_PM	9.71429	9.68389	-0.0303965	0.970061
mmu-miR-375_PM	9.82854	9.7984	-0.0301329	0.970317
mmu-miR-30c_PM	9.87486	9.84483	-0.0300319	0.970415
mmu-miR-466c-3p_PM	9.52068	9.49303	-0.0276511	0.972728
mmu-miR-148a*_PM	9.55902	9.53138	-0.0276324	0.972746
mmu-miR-467d*_PM	9.57781	9.55018	-0.0276234	0.972755
mmu-miR-377_PM	9.6857	9.65812	-0.027574	0.972803
mmu-miR-300*_PM	9.75338	9.72584	-0.0275449	0.972831
mmu-miR-17_PM	9.86979	9.84483	-0.0249575	0.975351
mmu-miR-504_PM	9.6741	9.64943	-0.02467	0.975632
mmu-miR-101a*_PM	9.63874	9.61412	-0.0246137	0.975687
mmu-miR-30e_PM	9.63874	9.61412	-0.0246137	0.975687
mmu-miR-193*_PM	9.60249	9.57794	-0.0245546	0.975744
mmu-miR-182_PM	9.54635	9.52189	-0.0244601	0.975837
mmu-miR-9*_PM	9.66827	9.64943	-0.0188365	0.98134
mmu-miR-469_PM	9.70861	9.69238	-0.0162355	0.983896
mmu-miR-685_PM	9.70861	9.69238	-0.0162355	0.983896
mmu-miR-20b*_PM	9.62073	9.60516	-0.0155659	0.984555
mmu-miR-327_PM	9.6972	9.68389	-0.0133104	0.986778
mmu-miR-297c*_PM	9.67991	9.66676	-0.0131468	0.986939
mmu-miR-202-5p_PM	9.6086	9.59614	-0.0124515	0.987626
mmu-miR-187_PM	9.5527	9.54081	-0.0118821	0.988188
mmu-miR-693-3p_PM	9.5527	9.54081	-0.0118821	0.988188
mmu-miR-200c*_PM	9.53357	9.52189	-0.0116823	0.988386
mmu-miR-694_PM	9.70292	9.69238	-0.0105402	0.989515
mmu-miR-337-3p_PM	9.52068	9.51233	-0.0083465	0.991688
mmu-miR-695_PM	9.72556	9.71755	-0.00801931	0.992013
mmu-miR-715_PM	9.90989	9.90449	-0.00539657	0.994618
mmu-miR-217_PM	9.52714	9.52189	-0.00525064	0.994763
mmu-miR-697_PM	9.52714	9.52189	-0.00525064	0.994763
mmu-miR-871_PM	9.52714	9.52189	-0.00525064	0.994763
mmu-miR-297a_PM	9.5902	9.58707	-0.00313373	0.996871
mmu-miR-449c_PM	9.5527	9.55018	-0.00251205	0.997491
mmu-miR-448_PM	9.51419	9.51233	-0.00185703	0.998145
mmu-miR-19a_PM	9.55902	9.55949	0.000478626	1.00048
mmu-miR-20a_PM	9.84414	9.84483	0.00068527	1.00069
mmu-miR-342-5p_PM	9.52068	9.52189	0.00120977	1.00121
mmu-miR-384-3p_PM	9.6741	9.67535	0.00125223	1.00125
mmu-miR-129-3p_PM	9.71429	9.71755	0.00326002	1.00327
mmu-miR-673-5p_PM	9.6972	9.70082	0.00361601	1.00362
mmu-miR-703_PM	9.50767	9.51233	0.00466177	1.00467
mmu-miR-743b-3p_PM	9.48794	9.49303	0.00509222	1.00511
mmu-miR-135a*_PM	9.85446	9.85998	0.0055224	1.00554
mmu-miR-467a_PM	9.5902	9.59614	0.00594163	1.00596
mmu-miR-196a_PM	9.66827	9.67535	0.0070857	1.00711
mmu-miR-384-5p_PM	9.63276	9.64068	0.00792327	1.00795
mmu-miR-151-5p_PM	9.70861	9.71755	0.00893293	1.00897
mmu-miR-196a*_PM	9.57781	9.58707	0.00925992	1.0093
mmu-miR-431_PM	9.43395	9.44361	0.00965539	1.0097
mmu-miR-409-5p_PM	9.52068	9.53138	0.0107032	1.01076
mmu-miR-763_PM	9.76982	9.78259	0.0127703	1.01285
mmu-miR-615-5p_PM	9.71994	9.73408	0.0141476	1.01425
mmu-miR-344_PM	9.48794	9.50271	0.0147768	1.01489
mmu-miR-503_PM	9.57157	9.58707	0.0154969	1.01562
mmu-miR-872*_PM	9.66827	9.68389	0.015624	1.01575
mmu-miR-203_PM	9.61467	9.63188	0.0172103	1.01736
mmu-miR-676_PM	9.70861	9.72584	0.0172258	1.01737
mmu-miR-500_PM	9.59636	9.61412	0.0177657	1.01792
mmu-miR-540-3p_PM	9.59636	9.61412	0.0177657	1.01792
mmu-miR-501-3p_PM	9.55902	9.57794	0.0189195	1.0191
mmu-miR-9_PM	9.71429	9.73408	0.0197983	1.02
mmu-miR-455*_PM	9.62073	9.64068	0.0199552	1.02016
mmu-miR-99b*_PM	9.62073	9.64068	0.0199552	1.02016
mmu-miR-92b_PM	9.6972	9.71755	0.0203461	1.02055
mmu-miR-153_PM	9.76982	9.79052	0.0206986	1.02091
mmu-miR-345-5p_PM	9.62676	9.64943	0.0226719	1.02293
mmu-miR-654-3p_PM	9.63276	9.65812	0.0253611	1.02569
mmu-miR-721_PM	9.61467	9.64068	0.0260089	1.02635
mmu-miR-467a*_PM	9.69146	9.71755	0.0260867	1.02643
mmu-miR-370_PM	9.65653	9.68389	0.0273621	1.02774
mmu-miR-92a_PM	9.63874	9.66676	0.0280231	1.02842
mmu-miR-302d_PM	9.58402	9.61412	0.0301064	1.03056
mmu-miR-26b_PM	9.79145	9.8218	0.0303541	1.03082
mmu-miR-203*_PM	9.56531	9.59614	0.0308363	1.03132
mmu-miR-376b_PM	9.56531	9.59614	0.0308363	1.03132
mmu-miR-29b_PM	9.70292	9.73408	0.0311665	1.03166
mmu-miR-329_PM	9.70292	9.73408	0.0311665	1.03166
mmu-miR-670_PM	9.70292	9.73408	0.0311665	1.03166
mmu-miR-487b_PM	9.4612	9.49303	0.0318326	1.03234
mmu-miR-10b_PM	9.66827	9.70082	0.0325503	1.03309
mmu-miR-680_PM	9.66827	9.70082	0.0325503	1.03309
mmu-miR-720_PM	9.9775	10.0101	0.0326241	1.03316
mmu-miR-200a_PM	9.65062	9.68389	0.0332673	1.03383
mmu-miR-463*_PM	9.65062	9.68389	0.0332673	1.03383
mmu-miR-105_PM	9.46793	9.50271	0.0347855	1.0354
mmu-miR-106a_PM	9.80214	9.83719	0.0350515	1.03567
mmu-miR-302c*_PM	9.59636	9.63188	0.0355256	1.03616
mmu-miR-369-5p_PM	9.59636	9.63188	0.0355256	1.03616
mmu-miR-331-5p_PM	9.57781	9.61412	0.0363165	1.03698
mmu-miR-20a*_PM	9.63874	9.67535	0.0366122	1.03729
mmu-miR-802_PM	9.55902	9.59614	0.0371277	1.03783
mmu-miR-193b_PM	9.6857	9.72584	0.0401431	1.04096
mmu-miR-331-3p_PM	9.6857	9.72584	0.0401431	1.04096
mmu-miR-433_PM	9.6857	9.72584	0.0401431	1.04096
mmu-miR-15a_PM	9.84931	9.88981	0.0404981	1.04133
mmu-miR-298_PM	9.84931	9.88981	0.0404981	1.04133
mmu-miR-127*_PM	9.54635	9.58707	0.040718	1.04156
mmu-miR-183*_PM	9.66827	9.7092	0.0409396	1.04179
mmu-miR-361_PM	9.72556	9.7666	0.0410375	1.04189
mmu-miR-681_PM	9.5902	9.63188	0.0416827	1.04256
mmu-miR-196b_PM	9.59636	9.64068	0.0443242	1.04532
mmu-miR-687_PM	9.59636	9.64068	0.0443242	1.04532
mmu-miR-434-3p_PM	9.63874	9.68389	0.0451505	1.04619
mmu-miR-155_PM	9.49455	9.54081	0.0462694	1.04736
mmu-miR-684_PM	9.66241	9.7092	0.0467968	1.04791
mmu-miR-297c_PM	9.64469	9.69238	0.0476846	1.04884
mmu-miR-340-5p_PM	9.64469	9.69238	0.0476846	1.04884
mmu-miR-692_PM	9.64469	9.69238	0.0476846	1.04884
mmu-miR-665_PM	9.58402	9.63188	0.0478662	1.04903
mmu-miR-744_PM	9.72556	9.77462	0.0490539	1.05028
mmu-miR-743b-5p_PM	9.6086	9.65812	0.0495261	1.05077
mmu-miR-880_PM	9.6086	9.65812	0.0495261	1.05077
mmu-miR-690_PM	10.1797	10.2301	0.0504609	1.05176
mmu-miR-338-3p_PM	9.74786	9.7984	0.0505416	1.05184
mmu-miR-465a-3p_PM	9.52714	9.57794	0.0507947	1.05211
mmu-miR-141*_PM	9.63276	9.68389	0.051129	1.05246
mmu-miR-470*_PM	9.61467	9.66676	0.0520873	1.05347
mmu-miR-290-3p_PM	9.71429	9.7666	0.0523168	1.05371
mmu-miR-873_PM	9.87992	9.93343	0.0535077	1.05497
mmu-miR-719_PM	9.57781	9.63188	0.0540764	1.05557
mmu-miR-590-3p_PM	9.55902	9.61412	0.0551089	1.05666
mmu-miR-466g_PM	9.54635	9.60516	0.058812	1.06058
mmu-let-7b*_PM	9.69146	9.75043	0.0589759	1.06075
mmu-miR-466f-5p_PM	9.52714	9.58707	0.0599275	1.06176
mmu-miR-146a_PM	9.73676	9.7984	0.0616473	1.06359
mmu-miR-378*_PM	9.70292	9.7666	0.063685	1.06576
mmu-miR-204_PM	9.51419	9.57794	0.0637445	1.06582
mmu-miR-291a-5p_PM	9.53998	9.60516	0.0651868	1.06736
mmu-miR-497_PM	9.74786	9.81405	0.0661834	1.06842
mmu-miR-592_PM	9.45443	9.52189	0.0674568	1.06978
mmu-miR-434-5p_PM	9.63276	9.70082	0.0680554	1.07042
mmu-miR-542-3p_PM	9.63276	9.70082	0.0680554	1.07042
mmu-miR-220_PM	9.59636	9.66676	0.0704026	1.07294
mmu-miR-672_PM	9.59636	9.66676	0.0704026	1.07294
mmu-miR-431*_PM	9.51419	9.58707	0.0728773	1.0756
mmu-miR-136_PM	9.66827	9.74228	0.0740173	1.07683
mmu-miR-509-5p_PM	9.62676	9.70082	0.0740588	1.07687
mmu-miR-582-5p_PM	9.62676	9.70082	0.0740588	1.07687
mmu-miR-542-5p_PM	9.59636	9.67535	0.0789917	1.0822
mmu-miR-365_PM	9.70292	9.78259	0.0796735	1.08293
mmu-miR-677_PM	9.62073	9.70082	0.0800873	1.08338
mmu-miR-411_PM	9.6857	9.7666	0.0809071	1.08427
mmu-miR-496_PM	9.51419	9.59614	0.0819527	1.0854
mmu-miR-409-3p_PM	9.76982	9.85242	0.0826034	1.08611
mmu-miR-212_PM	9.49455	9.57794	0.08339	1.08697
mmu-miR-485*_PM	9.65062	9.73408	0.083462	1.08704
mmu-miR-676*_PM	9.56531	9.64943	0.0841213	1.08776
mmu-miR-488*_PM	9.52068	9.60516	0.0844819	1.08815
mmu-miR-669b_PM	9.65653	9.74228	0.0857555	1.08954
mmu-miR-145*_PM	9.5527	9.64068	0.0879863	1.09197
mmu-miR-296-5p_PM	9.94891	10.037	0.088119	1.09212
mmu-miR-673-3p_PM	9.53357	9.62303	0.0894597	1.09358
mmu-miR-19a*_PM	9.44081	9.53138	0.0905726	1.0948
mmu-miR-28_PM	9.49455	9.58707	0.0925228	1.09694
mmu-miR-669c_PM	9.5902	9.68389	0.093687	1.09822
mmu-miR-150_PM	9.71994	9.81405	0.0941096	1.09868
mmu-miR-200b*_PM	9.78068	9.87497	0.0942946	1.09888
mmu-miR-704_PM	9.61467	9.7092	0.0945303	1.09914
mmu-miR-714_PM	9.67991	9.77462	0.0947102	1.09934
mmu-miR-759_PM	9.57157	9.66676	0.0951903	1.09987
mmu-let-7c-1*_PM	9.4612	9.55949	0.0982979	1.10329
mmu-miR-467b_PM	9.53357	9.63188	0.0983123	1.10331
mmu-miR-652_PM	9.79145	9.88981	0.0983581	1.10336
mmu-miR-878-3p_PM	9.62676	9.72584	0.0990817	1.10416
mmu-miR-101a_PM	9.63276	9.73408	0.101324	1.10663
mmu-miR-758_PM	9.49455	9.59614	0.101598	1.10694
mmu-miR-341_PM	9.59636	9.70082	0.104456	1.11011
mmu-miR-291b-3p_PM	9.52714	9.63188	0.104744	1.11043
mmu-miR-134_PM	9.76982	9.87497	0.10515	1.11088
mmu-miR-712*_PM	9.86979	9.97576	0.105976	1.1118
mmu-miR-210_PM	9.57781	9.68389	0.106081	1.11191
mmu-miR-99a_PM	9.83896	9.94768	0.108716	1.11485
mmu-miR-150*_PM	9.6086	9.71755	0.10895	1.11511
mmu-miR-223_PM	9.86469	9.97576	0.111069	1.11747
mmu-miR-133b_PM	9.61467	9.72584	0.111164	1.11758
mmu-miR-346_PM	9.61467	9.72584	0.111164	1.11758
mmu-miR-26b*_PM	9.52068	9.63188	0.111204	1.11762
mmu-miR-708*_PM	9.52068	9.63188	0.111204	1.11762
mmu-let-7f*_PM	9.54635	9.65812	0.111771	1.11826
mmu-miR-499_PM	9.44764	9.55949	0.111856	1.11835
mmu-miR-29c*_PM	9.57157	9.68389	0.112318	1.11887
mmu-miR-125a-5p_PM	9.50112	9.61412	0.113001	1.11963
mmu-miR-290-5p_PM	9.37787	9.49303	0.115163	1.12206
mmu-miR-211_PM	9.48794	9.60516	0.117225	1.12437
mmu-miR-484_PM	9.8233	9.94057	0.117272	1.12443
mmu-miR-376a*_PM	9.52068	9.64068	0.120003	1.1275
mmu-miR-126-5p_PM	9.52714	9.64943	0.122288	1.13008
mmu-miR-682_PM	9.71429	9.83719	0.122909	1.13078
mmu-miR-93_PM	9.71429	9.83719	0.122909	1.13078
mmu-miR-486_PM	9.65653	9.78259	0.126064	1.13435
mmu-miR-291a-3p_PM	9.6857	9.81405	0.128351	1.13695
mmu-miR-707_PM	9.6857	9.81405	0.128351	1.13695
mmu-miR-10a*_PM	9.52068	9.64943	0.128748	1.1374
mmu-miR-541_PM	9.54635	9.67535	0.129001	1.13769
mmu-let-7c-2*_PM	9.79681	9.92625	0.129441	1.13819
mmu-miR-874_PM	9.65062	9.78259	0.131969	1.14107
mmu-miR-466d-5p_PM	9.74232	9.87497	0.13265	1.14185
mmu-miR-574-5p_PM	9.43395	9.56874	0.134793	1.1443
mmu-miR-744*_PM	9.53998	9.67535	0.135375	1.14497
mmu-miR-106b*_PM	9.6857	9.8218	0.136108	1.14581
mmu-miR-675-3p_PM	9.57157	9.7092	0.137633	1.14755
mmu-miR-124_PM	9.59636	9.73408	0.137725	1.14766
mmu-miR-326_PM	9.74232	9.88241	0.140088	1.15037
mmu-miR-339-5p_PM	9.65653	9.7984	0.141877	1.15244
mmu-miR-568_PM	9.70292	9.84483	0.141912	1.15248
mmu-miR-200a*_PM	9.74232	9.88981	0.147487	1.15892
mmu-miR-700_PM	9.92465	10.0765	0.151826	1.16396
mmu-miR-699_PM	9.5902	9.74228	0.15208	1.16425
mmu-miR-32_PM	9.56531	9.71755	0.152238	1.16444
mmu-miR-342-3p_PM	9.73676	9.88981	0.153051	1.16538
mmu-miR-466c-5p_PM	9.59636	9.75043	0.154076	1.16658
mmu-miR-215_PM	9.57157	9.72584	0.154267	1.1668
mmu-miR-879_PM	9.54635	9.70082	0.154465	1.16703
mmu-miR-696_PM	9.52068	9.67535	0.15467	1.16727
mmu-miR-433*_PM	9.62073	9.78259	0.161863	1.1757
mmu-miR-141_PM	9.59636	9.75854	0.162182	1.17607
mmu-miR-295*_PM	9.6972	9.85998	0.162779	1.17678
mmu-miR-218_PM	9.66241	9.82952	0.167112	1.18189
mmu-miR-291b-5p_PM	9.62676	9.7984	0.171647	1.18726
mmu-miR-322_PM	9.63874	9.81405	0.175307	1.19161
mmu-miR-92a*_PM	9.63874	9.81405	0.175307	1.19161
mmu-miR-34a_PM	9.83376	10.0101	0.176362	1.19287
mmu-miR-551b_PM	9.72556	9.90449	0.178929	1.19594
mmu-miR-151-3p_PM	9.46793	9.64943	0.1815	1.19901
mmu-miR-465b-3p_PM	9.58402	9.7666	0.182584	1.20031
mmu-miR-144_PM	9.61467	9.7984	0.18373	1.20169
mmu-miR-96_PM	9.53357	9.71755	0.183973	1.20198
mmu-miR-532-3p_PM	9.83896	10.0236	0.184676	1.20283
mmu-miR-654-5p_PM	9.39209	9.57794	0.185842	1.20423
mmu-miR-466e-3p_PM	9.53998	9.72584	0.185863	1.20426
mmu-miR-216a_PM	9.51419	9.70082	0.186625	1.20517
mmu-miR-509-3p_PM	9.60249	9.79052	0.188029	1.20687
mmu-miR-878-5p_PM	9.52068	9.7092	0.188524	1.20747
mmu-miR-376a_PM	9.6086	9.7984	0.189809	1.20902
mmu-miR-675-5p_PM	9.71994	9.91178	0.191845	1.21148
mmu-miR-154_PM	9.47463	9.66676	0.192133	1.21183
mmu-miR-34b-3p_PM	9.5902	9.78259	0.192389	1.21214
mmu-miR-206_PM	9.42013	9.61412	0.193992	1.21409
mmu-miR-138*_PM	9.65062	9.84483	0.194208	1.21435
mmu-miR-27b*_PM	9.57157	9.7666	0.195031	1.21535
mmu-miR-34b-5p_PM	9.46793	9.66676	0.198833	1.21998
mmu-miR-125b-5p_PM	9.61467	9.81405	0.199371	1.22064
mmu-miR-324-3p_PM	9.74786	9.94768	0.199814	1.22118
mmu-miR-191*_PM	9.70292	9.90449	0.201577	1.22333
mmu-miR-30a*_PM	9.75888	9.96179	0.202905	1.22496
mmu-miR-337-5p_PM	9.6086	9.81405	0.205451	1.22808
mmu-miR-546_PM	9.52714	9.73408	0.206943	1.22991
mmu-miR-466b-5p_PM	9.46793	9.67535	0.207422	1.2305
mmu-miR-615-3p_PM	9.50112	9.7092	0.208081	1.23131
mmu-miR-18a*_PM	9.50767	9.71755	0.209873	1.23352
mmu-miR-28*_PM	9.53998	9.75043	0.210459	1.23424
mmu-miR-666-5p_PM	9.63276	9.84483	0.212069	1.23623
mmu-miR-423-3p_PM	9.52068	9.73408	0.213403	1.23788
mmu-miR-742_PM	9.49455	9.7092	0.214659	1.23944
mmu-miR-135b_PM	9.62073	9.83719	0.216467	1.24168
mmu-miR-452_PM	9.56531	9.78259	0.217283	1.2427
mmu-miR-483_PM	9.78068	10.0033	0.222638	1.24937
mmu-miR-380-5p_PM	9.49455	9.71755	0.223	1.24982
mmu-miR-689_PM	9.73676	9.96179	0.225032	1.25236
mmu-miR-706_PM	9.59636	9.8218	0.225444	1.25288
mmu-miR-181a_PM	9.53998	9.7666	0.226627	1.25436
mmu-miR-674*_PM	9.63276	9.85998	0.227218	1.2551
mmu-let-7g*_PM	9.64469	9.87497	0.230278	1.25895
mmu-miR-574-3p_PM	9.75888	9.9896	0.230721	1.25951
mmu-miR-467c_PM	9.55902	9.79052	0.231503	1.26049
mmu-miR-876-5p_PM	9.57157	9.80625	0.234675	1.2645
mmu-miR-330_PM	9.6741	9.91178	0.237683	1.26831
mmu-miR-465c-3p_PM	9.52068	9.75854	0.237861	1.26853
mmu-miR-683_PM	9.45443	9.69238	0.237944	1.26864
mmu-miR-302a_PM	9.57157	9.81405	0.242474	1.2744
mmu-miR-532-5p_PM	9.63874	9.88241	0.243669	1.27592
mmu-miR-702_PM	10.06	10.304	0.243972	1.27631
mmu-miR-219_PM	9.65653	9.90449	0.247967	1.28142
mmu-miR-883a-3p_PM	9.53357	9.78259	0.249018	1.28277
mmu-miR-205_PM	9.43395	9.68389	0.249938	1.28395
mmu-miR-142-3p_PM	9.54635	9.7984	0.252054	1.28667
mmu-miR-15b_PM	9.6741	9.92625	0.252148	1.28679
mmu-miR-760_PM	9.57157	9.82952	0.257948	1.29427
mmu-miR-292-3p_PM	9.42706	9.69238	0.265318	1.30385
mmu-miR-24-1*_PM	9.50112	9.7666	0.265479	1.30405
mmu-miR-693-5p_PM	9.70292	9.96879	0.265876	1.30457
mmu-miR-343_PM	9.64469	9.91178	0.267089	1.30616
mmu-miR-485_PM	9.48794	9.75854	0.270604	1.31076
mmu-miR-301a_PM	9.60249	9.87497	0.27248	1.31322
mmu-miR-188-3p_PM	9.65653	9.93343	0.276899	1.31903
mmu-miR-881_PM	9.48794	9.7666	0.278665	1.32136
mmu-miR-183_PM	9.3707	9.64943	0.278729	1.32145
mmu-miR-34c*_PM	9.4813	9.7666	0.285304	1.33017
mmu-miR-29b*_PM	9.63276	9.91903	0.286272	1.33145
mmu-miR-463_PM	9.52714	9.81405	0.286905	1.3323
mmu-miR-300_PM	9.70861	10.0033	0.294701	1.34273
mmu-miR-718_PM	9.74786	10.0437	0.295815	1.34422
mmu-miR-214_PM	9.76436	10.0634	0.299081	1.34862
mmu-miR-202-3p_PM	9.66827	9.96879	0.300528	1.35057
mmu-miR-742*_PM	9.49455	9.7984	0.303859	1.35508
mmu-miR-340-3p_PM	9.50767	9.81405	0.306374	1.35849
mmu-miR-33_PM	9.66241	9.96879	0.306385	1.35851
mmu-miR-713_PM	9.39209	9.70082	0.308722	1.36168
mmu-miR-98_PM	9.4813	9.79052	0.309221	1.36236
mmu-miR-93*_PM	9.64469	9.95475	0.310057	1.3635
mmu-miR-127_PM	9.53357	9.85242	0.318851	1.37555
mmu-let-7i*_PM	9.73676	10.0569	0.320128	1.3773
mmu-miR-218-2*_PM	9.41317	9.73408	0.32091	1.37838
mmu-miR-743a_PM	9.55902	9.88241	0.323392	1.38181
mmu-miR-299*_PM	9.67991	10.0033	0.323405	1.38183
mmu-miR-466h_PM	9.61467	9.94768	0.333002	1.39515
mmu-miR-877*_PM	9.86979	10.2066	0.336819	1.40049
mmu-miR-139-3p_PM	9.50112	9.85998	0.358855	1.43169
mmu-miR-376c_PM	9.34167	9.70082	0.359143	1.4321
mmu-miR-30c-1*_PM	9.6086	9.96879	0.360198	1.43361
mmu-miR-879*_PM	9.47463	9.83719	0.362566	1.43701
mmu-miR-188-5p_PM	9.70292	10.0829	0.380025	1.46232
mmu-miR-671-3p_PM	9.6741	10.0569	0.382786	1.46636
mmu-miR-465b-5p_PM	9.4612	9.84483	0.383633	1.46761
mmu-miR-883b-3p_PM	9.385	9.77462	0.389621	1.47642
mmu-let-7a*_PM	9.33432	9.72584	0.391514	1.47922
mmu-miR-199b*_PM	9.58402	9.97576	0.391745	1.47956
mmu-miR-132_PM	9.41317	9.80625	0.393072	1.48153
mmu-miR-503*_PM	9.45443	9.85998	0.405545	1.50012
mmu-miR-379_PM	9.50767	9.91903	0.41136	1.50887
mmu-miR-770-3p_PM	9.74786	10.1947	0.446843	1.56337
mmu-miR-369-3p_PM	9.57781	10.037	0.45922	1.58284
mmu-miR-197_PM	9.90989	10.3795	0.469621	1.59939
mmu-miR-21*_PM	9.42706	9.89717	0.470111	1.60017
mmu-miR-328_PM	9.83896	10.3205	0.48154	1.61857
mmu-miR-471_PM	9.42706	9.91178	0.484723	1.62372
mmu-miR-207_PM	9.98221	10.5573	0.575111	1.77733
mmu-miR-667_PM	9.78068	10.4956	0.714932	2.04405
